# Supplementary material for: The diagnostic utility of DNA copy number analysis of core needle biopsies from soft tissue and bone tumors
Source: Lab Invest. 2022 Mar 22;102(8):838–45. doi: 10.1038/s41374-022-00770-2 (PMC9309094; doi:10.1038/s41374-022-00770-2)
Supplement: Supplementary file 1 — Supplementary Table 1 [file 41374_2022_770_MOESM1_ESM.xlsx]

## Sheet: Complete
Supplementary Table 1. Clinical and genomic data. 1
ID	Age (years)	Sex 2	Site 3	Tumor Size (cm) 4	Deep/Superficial	CNB Diagnosis 5	Group CNB Diagnosis 6	CNB_SNP	SNP data compatible with CNB diagnosis	CNB SNP indicative of 5	CNB SNP diagnostic suggestion in agreement w CNB DX	CNB SNP diagnostic suggestion in agreement w final DX	Comments	CNB additional information	S Diagnosis 5	S_SNP 5	SNP data compatible with S diagnosis	S SNP indicative of 5	S additional information	Final Diagnosis 5	Group Final Diagnosis 6
1	65	F	L leg	5	D	Dedifferentiated liposarcoma	M	Abnormal	Yes	Dedifferentiated liposarcoma	Yes	Yes		Complex, amplicons in 12q and 1p (JUN)	Dedifferentiated Liposarcoma	Abnormal	Yes	Dedifferentiated liposarcoma	Complex, amplicons in 12q and 1p (JUN)	Dedifferentiated liposarcoma	M
2	93	M	L leg	10	D	Leiomyosarcoma	M	Abnormal	Yes	High-grade sarcoma, NOS			aneuploid, 28 CNA, 11 chromosomes	Complex, DMD deletion	ND					Leiomyosarcoma	M
3	18	M	Thigh	8	D	Insufficient material	N/I	Abnormal	No	Inflammatory leiomyosarcoma	No	Yes		Near-haploidy, including +5 and +22	Inflammatory leiomyosarcoma	Abnormal	Yes	Inflammatory leiomyosarcoma	Near-haploidy	Inflammatory leiomyosarcoma	M
4	25	F	Groin	6.5	S	Synovial sarcoma	M	Normal	Yes						Synovial sarcoma	ND			t(X;18) at G-banding	Synovial sarcoma	M
5	82	M	Knee	11	S	UPS	M	Abnormal	Yes	UPS/MFS	Yes	Yes	aneuploid, >50 CNA, 22 chromosomes	Complex, including deletion of ATRX, RB1, and TP53	Myxofibrosarcoma	Abnormal	Yes	UPS/MFS	Complex, including deletion of ATRX, RB1, and TP53	Myxofibrosarcoma	M
6	57	M	Urinary bladder	4	D	Leiomyoma	B	Normal	Yes						Leiomyoma	ND				Leiomyoma	B
7	17	M	Pelvic bone	12	D	Ewing sarcoma	M	Abnormal	Yes	Ewing sarcoma	Yes	Yes		Gain of chrs 8 and 19. EWSR1-rearrangement at FISH	ND					Ewing sarcoma	M
8	80	M	Pleura	5	D	Malignant spindle cell tumor	M	Abnormal	Yes	High-grade sarcoma, NOS			Diploid, >50 CNA, 18 chromosomes	Complex, including homozygous loss of CDKN2A	ND					Malignant spindle cell tumor	M
9	0	F	L arm	1.5	S	Hemangioma	B	Normal	Yes						ND					Hemangioma	B
10	37	M	Skull	2	D	Hematoma or not representative	N/I	Normal	Yes						Meningioma	ND			-	Meningioma	B
11	82	M	Knee	9	D	UPS	M	Abnormal	Yes	UPS/MFS	Yes	Yes	aneuploid, >50 CNA, 18 chromosomes	Complex, including VGLL3 amplification and homozygous loss of CDKN2A	UPS/MFS	Abnormal	Yes	UPS/MFS	Complex, including VGLL3 amplification and homozygous loss of CDKN2A	UPS	M
12	41	F	Abdomen	18	D	Malignant tumor unknown type	M	Abnormal	Yes	Sarcoma, NOS			Many normal cells: Aneuploid, ~3 CNA, ~3 chromosomes	Complex	UPS/MFS	ND				UPS	M
13	39	F	Uterus	17	D	Leiomyoma	B	Normal	Yes						ND					Leiomyoma	B
14	72	F	Thigh	20	D	Granular cell tumor	B	Normal	Yes						ND					Granular cell tumor, malignant	M
15	60	M	L leg	27	D	Desmoid fibromatosis	B	Normal	Yes						ND					Probably fibromatosis	B
16	76	M	Thigh	8	D	Myxofibrosarcoma	M	Abnormal	Yes	UPS/MFS	Yes	Yes	aneuploid, >50 CNA, 17 chromosomes	Complex, including deletion of ATRX	Myxofibrosarcoma	Abnormal	Yes	Myxofibrosarcoma	Complex, including deletion of ATRX	Myxofibrosarcoma	M
17	72	M	L leg	8	S	Pleomorphic liposarcoma	M	Abnormal	Yes	High-grade sarcoma, NOS			Diploid, 18 CNA, 10 chromosomes	Complex, including deletion of RB1	Pleomorphic liposarcoma	Abnormal	Yes	High-grade sarcoma, NOS	Complex, including deletion of RB1	Pleomorphic liposarcoma	M
18	58	F	Hand bone	3	D	Hemangioma	B	Normal	Yes						Hemangioma	ND				Hemangioma	B
19	0	M	L arm	3	S	Juvenile xanthogranuloma	B	Normal	Yes						ND					Juvenile xanthogranuloma	B
20	69	M	Shoulder	10	D	Reactive	N/I	Normal	Yes						Inflammatory myofibroblastic tumor	ND				Inflammatory myofibroblastic tumor	M
21	67	F	Thigh	8	D	Myxoma	B	Normal	Yes						ND					Myxoma	B
22	64	M	Thigh	19	D	UPS	M	Normal	No						UPS	Abnormal	Yes	UPS/MFS	Complex, including homozygous loss of ATRX and DMD	UPS	M
23	91	M	Shoulder	13	D	Dedifferentiated liposarcoma	M	Abnormal	Yes	Dedifferentiated liposarcoma	Yes	Yes		Complex, including amplicons in 12q	ND					Dedifferentiated liposarcoma	M
24	52	M	Shoulder	6	S	SFT (lipomatous variant)	B	Abnormal	Yes	SFT	Yes	Yes		Deletions in 12q and 13q, MDM2 amplification	SFT (lipomatous variant)	Abnormal	Yes	SFT	Deletions on 12q and 13q, MDM2 amplification	SFT	B
25	27	M	Scrotum	NA	S	Fibrous tissue without lipomatous morphology	N/I	Normal	Yes						Benign fatty tissue	ND			Normal karyotype	Benign fatty tissue	N
26	8	F	Kidney	5	D	Angiomyolipoma	B	Abnormal	Yes	Angiomyolipoma	Yes	Yes		LOH on 16p, including TSC2	ND					Angiomyolipoma	B
27	68	M	Groin	8	D	UPS	M	Abnormal	Yes	UPS/MFS	Yes	Yes	aneuploid, >50 chromosomes, 21 chromosomes	Complex, including loss of ATRX and TP53	Myxofibrosarcoma	Abnormal	Yes	UPS/MFS	Complex, including loss of ATRX, RB1, and TP53	Myxofibrosarcoma	M
28	63	F	Pelvic bone	8	D	Chordoma	M	Abnormal	Yes	Chordoma	Yes	Yes		Complex, including loss of chr 3, 9p, and 10q	ND					Chordoma	M
29	32	F	Back	4	D	Myositis	N/I	Normal	Yes						ND					Myositis	N
30	61	F	Knee	NA	D	Chondroid changes	B	Normal	Yes						Osteochondroma	ND				Osteochondroma	B
31	74	M	L arm	NA	S	Pleomorphic sarcoma (recurrent)	M	Abnormal	Yes	Pleomorphic liposarcoma	No	Yes		Complex, including homozygous loss of RB1 and TP53	Pleomorphic liposarcoma	ND				Pleomorphic liposarcoma	M
32	42	M	Shoulder	4.5	D	Inflammatory leiomyosarcoma	M	Abnormal	Yes	Inflammatory leiomyosarcoma	Yes	Yes		Near-haploidy, including +5 and +22	Inflammatory leiomyosarcoma	ND				Inflammatory leiomyosarcoma	M
33	71	M	Pleura	>10	D	Leiomyosarcoma	M	Abnormal	Yes	High-grade sarcoma, NOS			aneuploid, >50 CNA, 18 chromosomes	Complex	ND					Leiomyosarcoma	M
34	88	M	L leg	4.5	D	UPS	M	Abnormal	Yes	UPS/MFS	Yes	Yes	aneuploid, >50 CNA, 22 chromosomes	Complex	Myxofibrosarcoma	Abnormal	Yes	UPS/MFS	Complex	Myxofibrosarcoma	M
35	69	M	Rib	NA	D	Normal non-neoplastic tissue	N/I	Normal	Yes						ND					Normal tissue	N
36	11	M	Femur	7	D	Osteosarcoma	M	Abnormal	Yes	High grade osteosarcoma	Yes	Yes	aneuploid, >50 CNA, 22 chromosomes	Complex	Osteosarcoma	ND				Osteosarcoma	M
37	50	M	Tibia	NA	D	Reactive	N/I	Normal	Yes						ND					Reactive	N
38	66	F	Retroperitoneum	NA	D	Well differentiated liposarcoma (suspicious)	N/I	Failure							Well differentiated liposarcoma	Abnormal	No	Non-specific	LOH 16p	Well differentiated liposarcoma	M
39	49	M	Torso	NA	S	Benign fatty tissue	N/I	Failure							ND					Benign fatty tissue
40	78	F	Thorax	5.5	D	Leiomyosarcoma (metastasis)	M	Abnormal	Yes	Leiomyosarcoma	Yes	Yes	Diploid, 30 CNA, 13 chromosomes	Complex	ND					Leiomyosarcoma (metastasis)	M
41	40	M	U arm	10	S	UPS	M	Abnormal	Yes	UPS/MFS	Yes	Yes	aneuploid, >50 CNA, 21 chromosomes	Complex, including amplification of JUN and YAP1	UPS	Abnormal	Yes	High-grade sarcoma, NOS	Complex, including amplification of JUN and YAP1	UPS	M
42	50	M	Buttock	4.5	S	Possibly lipomatous tumor	B	Normal	Yes						Benign nerve sheath tumor	ND				Benign nerve sheath tumor	B
43	46	M	Pelvis	10	D	Fatty tissue	N/I	Abnormal	No	Myofibroblastoma or spindle cell lipoma	No	No		Deletion of 13q14	ND					Fatty tissue	N
44	27	M	L leg	24	D	Mesenchymal chondrosarcoma	M	Abnormal	Yes	High-grade sarcoma, NOS			Diploid, 15 CNA, 9 chromosomes	Complex, including DMD deletion	Mesenchymal chondrosarcoma	Abnormal	Yes	High-grade sarcoma, NOS	Complex, including DMD deletion	Mesenchymal chondrosarcoma	M
45	56	F	Fossa supraclavikularis	3	S	Lipoma	B	Normal	Yes						Lipoma	ND			-	Lipoma	B
46	59	F	Femur	NA	D	Giant cell tumor of bone	B	Normal	Yes						Giant cell tumor of bone	ND				Giant cell tumor of bone	B
47	34	F	Torso	4.5	D	Desmoid fibromatosis	B	Abnormal	Yes	Neoplasia, NOS				Deletion in 6q	ND					Desmoid fibromatosis	B
48	38	F	Abdomen	20	D	Desmoid fibromatosis	B	Normal	Yes						ND					Desmoid fibromatosis	B
49	67	F	Pelvis	12	D	Suspicious for liposarcoma	M	Normal	No						Liposarcoma, NOS	Normal	No			Liposarcoma, NOS	M
50	79	F	Mediastinum	12	D	Well differentiated liposarcoma	M	Abnormal	Yes	Well differentiated liposarcoma	Yes	Yes		Amplicons in 12q	ND					Well differentiated liposarcoma	M
51	56	M	Neck	6	S	Recurrent atypical spindle cell neoplasm	UMP	Abnormal	Yes	Sarcoma, NOS			Aneuploid, 17 CNA, 9 chromosomes	Complex	Recurrent atypical spindle cell neoplasm	Abnormal	Yes	Sarcoma, NOS	Complex	Atypical spindle cell neoplasm	UMP
52	56	M	Thigh	20	D	Lipoma	B	Abnormal	Yes	Spindle cell lipoma	No	No		Deletion in 13q14	ND					Lipoma	B
53	1	F	Radius	NA	D	Inflammation	N/I	Normal	Yes						ND					Inflammation	N
54	64	F	L arm	3	D	Benign spindle cell tumor	B	Normal	Yes						ND					Benign spindle cell tumor	B
55	77	M	Pelvic bone	16	D	Chondrosarcoma	M	Abnormal	Yes	Chondrosarcoma	Yes	Yes	Poor quality! Aneuploid, 10-20 CNA, 8 chromosomes	Complex	Chondrosarcoma	Abnormal	Yes	Chondrosarcoma	Complex	Chondrosarcoma	M
56	51	F	Thigh	6.5	D	UPS	M	Abnormal	Yes	UPS/MFS	Yes	Yes	Aneuploid, >50 CNA, 23 chromosomes	Complex, including loss of TP53	UPS/MFS	Abnormal	Yes	UPS/MFS	Complex, including loss of TP53	UPS	M
57	42	M	Buttock	5	D	UPS	M	Abnormal	Yes	UPS/MFS	Yes	Yes	Many normal cells: Aneuploid, 23 CNA, 12 chromosomes	Complex	UPS/MFS	Abnormal	Yes	UPS/MFS	Complex	UPS	M
58	42	M	Humerus	10.5	D	Chondrosarcoma	M	Abnormal	Yes	Chondrosarcoma	Yes	Yes		Numerical changes	Chondrosarcoma	Abnormal	Yes	Chondrosarcoma	Numerical changes	Chondrosarcoma, conventional	M
59	55	M	Femur	4.5	D	Giant cell tumor of bone	B	Abnormal	Yes	Neoplasia, NOS				Duplication in 11q	Giant cell tumor of bone	Normal	Yes		H3F3A mutation	Giant cell tumor of bone	B
60	50	M	Thigh	15	D	OFMT	M	Abnormal	Yes	Neoplasia, NOS				Loss of chromosome 22	ND					OFMT	M
61	44	F	Abdomen	10	D	UPS	M	Abnormal	Yes	UPS/MFS	Yes	No	Aneuploid, >50 CNA, 23 chromosomes	Complex	Pleomorphic liposarcoma	Abnormal	Yes	UPS/MFS	Complex	Pleomorphic liposarcoma	M
62	21	F	Knee	4.5	D	Chondroma, juxtacortical	B	Normal	Yes						Chondroma, juxtacortical	ND			46,XX,t(12;14)(q13;q24) at G-banding	Chondroma, juxtacortical	B
63	66	F	U arm	10	S	Lipoma	B	Normal	Yes						ND					Lipoma	B
64	73	M	Thigh	8	S	Inflammation	N/I	Normal	Yes						ND					Inflammation	N
65	74	M	L arm	7	S	Dedifferentiated liposarcoma	M	Abnormal	Yes	Dedifferentiated liposarcoma	Yes	Yes		Complex, including amplicons in 12q and 1p (JUN)	Dedifferentiated liposarcoma	Abnormal	Yes	Dedifferentiated liposarcoma	Complex, including amplicons in 12q and 1p (JUN)	Dedifferentiated liposarcoma	M
66	68	F	Retroperitoneum	23	D	Spindle cell tumor, NOS	UMP	Abnormal	Yes	Neoplasia, NOS				Gain of chr 2 and loss of 10q	Spindle cell sarcoma	Abnormal	Yes	Neoplasia, NOS	Gain of chr 2 and loss of 10q	Spindle cell sarcoma, low grade	M
67	37	F	Rib	6.5	D	Chondrosarcoma	M	Normal	No						Chondrosarcoma	Normal	No			Chondrosarcoma, conventional	M
68	62	M	Thorax	5.5	S	UPS	M	Abnormal	Yes	UPS/MFS	Yes	No	Aneuploid, >50 CNA, 21 chromosomes	Complex, including amplification of TRIO and deletion of TP53	Pleomorphic liposacoma	Abnormal	Yes	UPS/MFS	Complex, including amplification of TRIO and deletion of TP53	Pleomorphic liposacoma	M
69	33	M	Thigh	NA	D	Inflammation	N/I	Normal	Yes						Echinococcus cyst	ND				Echinococcus cyst	N
70	69	M	Spermatic cord	7	S	Well differentiated liposarcoma	M	Abnormal	Yes	Well differentiated liposarcoma	Yes	Yes		Amplicon in 12q	Well differentiated liposarcoma	Abnormal	Yes	Well differentiated liposarcoma	Amplicon in 12q	Well differentiated liposarcoma	M
71	65	F	Hip	8	S	Lipoma	B	Normal	Yes						ND					Lipoma	B
72	49	F	Thigh	5	D	LGFMS	M	Abnormal	No	Neoplasia, NOS				Deletions in 1p, 12q, 17p, and 17q	LGFMS	ND			Negative for FUS-rearrangement at FISH	LGFMS	M
73	77	F	Lower Arm	4	D	Hematoma, reactive	N/I	Normal	Yes						ND					Reactive	N
74	72	M	Thigh	20	D	Myxofibrosarcoma	M	Abnormal	Yes	UPS/MFS	Yes	Yes	Aneuploid, >50 CNA, 23 chromosomes	Complex, including deletion of TP53	ND					Myxofibrosarcoma	M
75	76	M	Torso	12	D	Desmoid fibromatosis	B	Abnormal	Yes	Neoplasia, NOS				Deletion in 6q	ND					Desmoid fibromatosis	B
76	69	F	Pelvic bone	5	D	Spindle cell sarcoma	M	Abnormal	Yes	UPS/MFS	No	Yes	Aneuploid, >50 CNA, 21 chromosomes	Complex	UPS	ND				UPS	M
77	72	F	Pelvis	10	D	Dedifferentiated liposarcoma	M	Abnormal	No	Well differentiated liposarcoma	No	No		Amplicons in 12q	Dedifferentiated liposarcoma	Abnormal	No	Well differentiated liposarcoma	Amplicons in 12q	Dedifferentiated liposarcoma	M
78	35	M	U arm	4	S	Schwannoma	B	Normal	Yes						ND					Schwannoma	B
79	41	M	Torso	6	S	Neurofibroma	B	Normal	Yes						Neurofibroma	ND				Neurofibroma	B
80	31	M	Torso	NA	S	Lipoma	B	Normal	Yes						ND					Lipoma	B
81	72	F	Retroperitoneum	17	D	Schwannoma	B	Abnormal	Yes	Myofibroblastoma or neurofibroma	No	No		Deletions in 13q and 17q	Schwannoma	Abnormal	Yes	Neoplasia, NOS	Loss of chr 21	Schwannoma	B
82	17	M	Humerus	12	D	Osteosarcoma	M	Abnormal	Yes	High grade osteosarcoma	Yes	Yes	aneuploid, >50 CNA, 22 chromosomes	Complex, including deletion of ATRX	Osteosarcoma	ND				Osteosarcoma	M
83	31	F	Pelvis	20	D	Lipoma	B	Normal	Yes						Lipoma	ND				Lipoma	B
84	63	M	Neck	11	S	Dedifferentiated liposarcoma	M	Abnormal	Yes	Dedifferentiated liposarcoma	Yes	Yes		Complex, including amplicons in 12q	ND					Dedifferentiated liposarcoma	M
85	32	M	Abdomen	4	D	GIST	M	Abnormal	Yes	GIST	Yes	Yes		Complex, including deletions in 1p and -14	GIST	Abnormal	Yes	GIST	Complex, including deletions in 1p and loss of chr 14	GIST	M
86	72	M	Abdomen	14	D	Dedifferentiated liposarcoma (recurrent)	M	Abnormal	Yes	Dedifferentiated liposarcoma	Yes	Yes		Amplicons in 12q and 1p (JUN)	Dedifferentiated liposarcoma	Abnormal	Yes	Dedifferentiated liposarcoma	Amplicons in 12q and 1p (JUN)	Dedifferentiated liposarcoma (recurrent)	M
87	58	M	Buttock	12	S	UPS	M	Abnormal	Yes	UPS/MFS	Yes	Yes	Aneuploid, >50 CNA, 21 chromosomes	Complex, including loss of TP53 and copy number shift in ATRX	UPS	Abnormal	Yes	UPS/MFS	Complex, including loss of TP53 and copy number shift in ATRX	UPS	M
88	88	M	Thigh	12	D	Leiomyosarcoma	M	Abnormal	Yes	Leiomyosarcoma	Yes	Yes	Aneuploid, >50 CNA, 17 chromosomes	Complex, including amplicon in 17p (MYOCD) and copy number shift in TP53	ND					Leiomyosarcoma	M
89	74	M	Shoulder	15	D	Mesenchymal tumor, unknown type	UMP	Abnormal	Yes	Neoplasia, NOS				Deletion in 9q	LGFMS	Abnormal	Yes	Neoplasia, NOS	Deletion in 9q. FUS-CREB3L2 fusion at RNA-seq	LGFMS	M
90	65	M	Spermatic cord	4	S	Cellular angiofibroma	B	Abnormal	Yes	Angiofibroma or myofibroblastoma	Yes	Yes		Deletion in 13q and -16	ND					Cellular angiofibroma	B
91	73	M	Knee	15	D	UPS	M	Abnormal	Yes	High-grade sarcoma, NOS			Aneuploid, >50 CNA, 12 chromosomes	Complex, near-haploidy	UPS	Abnormal	Yes	High-grade sarcoma, NOS	Complex, near-haploidy	UPS	M
92	36	M	Thigh	11	D	MPNST	M	Abnormal	Yes	MPNST	Yes	Yes	Aneuploid, >50 CNA, 23 chromosomes	Complex, including homozygous deletion of CDKN2A and amplification of 17q	MPNST	Abnormal	Yes	MPNST	Complex, including homozygous deletion of CDKN2A and amplification of 17q	MPNST	M
93	80	M	Thigh	10	D	Spindle cell sarcoma, recurrent	M	Normal	No						Undifferentiated spinde cell sarcoma (recurrent)	Abnormal	Yes	High-grade sarcoma, NOS	Complex	Spindle cell sarcoma (recurrent)	M
94	90	F	Torso	15	S	Spindle cell tumor, unknown type	UMP	Normal	No						ND					Spindle cell tumor, unknown type	UMP
95	0	M	Abdomen	12	D	Angioleiomyoma	B	Normal	Yes						Fibromatosis	Normal	Yes			Desmoid fibromatosis	B
96	76	M	Pelvis	10	D	Dedifferentiated liposarcoma	M	Abnormal	No	Well differentiated liposarcoma	No	No		Amplicons in 12q	Dedifferentiated liposarcoma	Abnormal	No	Dedifferentiated liposarcoma	Amplicons in 12q	Dedifferentiated liposarcoma	M
97	28	M	Psoas	4.5	D	Schwannoma	B	Normal	Yes						ND					Schwannoma	B
98	66	F	Thorax	7	D	Desmoid fibromatosis	B	Normal	Yes						ND					Desmoid fibromatosis	B
99	27	F	Torso	8	D	Neurofibroma	B	Normal	Yes					LOH at NF1 (NF1 patient)	Neurofibroma	Abnormal	Yes	Neurofibroma	Deletions of CDKN2A and Xq	Neurofibroma	B
100	74	M	Pelvic bone	NA	D	Fibrous dysplasia	B	Normal	Yes						ND					Fibrous dysplasia	B
101	87	M	U arm	4	S	Myxofibrosarcoma	M	Abnormal	Yes	UPS/MFS	Yes	Yes	Aneuploid, >50 CNA, 20 chromosomes	Complex, including deletion of CDKN2A and NF1 and amplification of JUN	Myxofibrosarcoma	Abnormal	Yes	UPS/MFS	Complex, including deletion of NF1	Myxofibrosarcoma	M
102	47	M	Abdomen	20	D	GIST	M	Abnormal	Yes	GIST	Yes	Yes		Complex. Structural changes including deletions in 1p, 14q, and 22q	ND	ND				GIST	M
103	54	M	Spermatic cord	5	S	Lipoma	B	Normal	Yes						Lipoma	ND				Lipoma	B
104	64	M	Groin	4	S	UPS	M	Abnormal	Yes	UPS/MFS	Yes	Yes	Aneuploid, >50 CNA, 14 chromosomes	Complex, including loss of TP53	UPS	Abnormal	Yes	UPS	Complex, including loss of TP53	UPS	M
105	50	F	L leg	5	S	Schwannoma	B	Abnormal	No	Neurofibroma	No	No		Duplication in 5p, homozygous loss of CDKN2A, LOH at NF1	ND					Schwannoma	B
106	78	M	Thigh	5	S	Reactive	N/I	Normal	Yes						ND					Reactive	N
107	68	F	L leg	12	D	Schwannoma	B	Abnormal	Yes	Schwannoma	Yes	Yes		LOH for 22q	Schwannoma	Abnormal	Yes	Schwannoma	LOH for 22q	Schwannoma	B
108	91	F	Thorax	8	D	Dedifferentiated liposarcoma	M	Abnormal	Yes	Dedifferentiated liposarcoma	Yes	Yes		Complex, including amplicons in 12q	Dedifferentiated liposarcoma	Abnormal	Yes	Dedifferentiated liposarcoma	Complex, including amplicons in 12q	Dedifferentiated liposarcoma	M
109	47	M	Thigh	6.5	D	Leiomyosarcoma	M	Abnormal	Yes	UPS/MFS	No	No	Aneuploid, >50 CNA, 21 chromosomes	Complex, including deletion of DMD	Leiomyosarcoma	Abnormal	Yes	UPS/MFS	Complex, including deletion of DMD	Leiomyosarcoma	M
110	73	M	Pelvic bone	NA	D	Osteosarcoma (metastasis)	M	Abnormal	Yes	High grade osteosarcoma	Yes	Yes	aneuploid, >50 CNA, 23 chromosomes	Complex	ND					Osteosarcoma (metastasis)	M
111	31	F	Thigh	8	D	Parosteal osteosarcoma	M	Abnormal	Yes	Parosteal osteosarcoma or ALT	Yes	Yes		Amplicons in 12q	Parosteal osteosarcoma	Abnormal	Yes	Parosteal osteosarcoma	Amplicons in 12q	Parosteal osteosarcoma	M
112	79	M	Thigh	16	D	Myxofibrosarcoma	M	Abnormal	Yes	UPS/MFS	Yes	Yes	Aneuploid, >50 CNA, 21 chromosomes	Complex	Myxofibrosarcoma	Abnormal	Yes	UPS/MFS	Complex, including homozygous loss of TP53	Myxofibrosarcoma	M
113	39	F	Abdomen	9	D	Fatty tissue	N/I	Normal	Yes						Lipoma, mesenterial					Lipoma, mesenterial	B
114	60	M	Torso	13	D	Well differentiated liposarcoma	M	Abnormal	No	Neoplasia, NOS				Deletion in 1p	Lipoma	Abnormal	Yes	Neoplasia, NOS	Deletion in 1p. RNF19A-HMGA2 fusion at RNA-seq	Lipoma	B
115	42	F	U arm	2	S	Nodular fasciitis	B	Normal	Yes						ND					Nodular fasciitis	B
116	51	M	Thigh	10	D	Desmoid fibromatosis	B	Normal	Yes						ND					Desmoid fibromatosis	B
117	50	F	Thigh	5	S	Neurofibroma	B	Normal	Yes						ND					Neurofibroma	B
118	51	M	Foot	7	S	Synovial sarcoma	M	Abnormal	Yes	Synovial sarcoma	Yes	Yes		+7, +15, +19	Synovial sarcoma	ND			t(X;18) at G-banding	Synovial sarcoma	M
119	17	F	Humerus	5	D	Osteosarcoma	M	Abnormal	Yes	High grade osteosarcoma	Yes	Yes	Aneuploid, >30 CNA, 6 chromosomes	Complex, including deletion of TP53	Osteosarcoma	ND				Osteosarcoma	M
120	61	M	Thigh	14	D	ALT	M	Abnormal	Yes	ALT	Yes	Yes		Amplicons in 12q	ALT	Abnormal	Yes	ALT	Amplicons in 12q	ALT	M
121	75	M	Abdomen	7	D	GIST	M	Abnormal	Yes	GIST	Yes	Yes		Complex, including deletion in 1p, -13, and -22	GIST	Abnormal	Yes	GIST	Complex, including deletion in 1p and loss of chrs 13 and 22	GIST	M
122	51	F	Shoulder	7	D	Osteochondroma	B	Normal	Yes						Osteochondroma and chondrosarcoma	Abnormal	Yes	Peripheral chondrosarcoma	Complex, including deletions of EXT1, RB1, and TP53	Osteochondroma and chondrosarcoma	M
123	73	F	L leg	24	D	Pleomorphic sarcoma	M	Normal	No						UPS /recurrent pleomorphic leiomyosarcoma?	Abnormal	Yes	High-grade sarcoma, NOS	Complex	UPS /recurrent pleomorphic leiomyosarcoma?	M
124	81	M	L arm	2.5	D	Undiffereniated spindle cell sarcoma	M	Abnormal	Yes	High-grade sarcoma, NOS			Many normal cells: Aneuploid, 9 CNA, 6 chromosomes	Complex	Myxofibrosarcoma	Abnormal	Yes	High-grade sarcoma, NOS	Complex	Myxofibrosarcoma	M
125	54	M	Torso	5	S	Spindle cell lipoma	B	Abnormal	Yes	Spindle cell lipoma	Yes	Yes		Deletions in 6q and 13q	ND					Spindle cell lipoma	B
126	60	F	Torso	4	D	Fibrosis and inflammation	N/I	Normal	Yes						ND					Reactive	N
127	44	F	Abdomen	20	D	SFT	B	Normal	Yes						ND					SFT	B
128	24	M	Torso	1.5	S	Myxoma	B	Abnormal	No	Sarcoma, NOS			Diploid, 9 CNA, 5 chromosomes	Complex	Superficial angiomyxoma					Supeficial angiomyxoma	B
129	52	M	Thigh	15	D	UPS	M	Abnormal	Yes	UPS/MFS	Yes	Yes	Aneuploid, >50 CNA, 20 chromosomes	Complex, including homozygous loss of TP53	UPS/MFS	Abnormal	Yes	UPS/MFS	Complex, including homozygous loss of TP53	UPS	M
130	0	F	Shoulder	8	D	Lipoblastoma	B	Normal	Yes						Lipoblastoma	ND			inv(8)(q1?2q24) at G-banding	Lipoblastoma	B
131	49	F	L leg	5	D	Spindle cell sarcoma, probably MPNST (recurrent)	M	Abnormal	Yes	High-grade sarcoma, NOS			Diploid, 24 CNA, 9 chromosomes	Complex, including deletion of TP53	ND					Spindle cell sarcoma, probably recurrent MPNST	M
132	65	F	Buttock	16	D	UPS	M	Abnormal	Yes	UPS/MFS	Yes	Yes	Aneuploid, >50 CNA, 20 chromosomes	Complex	UPS	Abnormal	Yes	UPS	Complex	UPS	M
133	49	M	Thigh	5	S	Probably EMCS	M	Normal	Yes						ND				TCF12-NR4A3 fusion at RNA-seq	Probably EMCS	M
134	75	M	Thigh	5	S	UPS	M	Abnormal	Yes	UPS/MFS	Yes	Yes	Aneuploid, >50 CNA, 15 chromosomes	Complex, including amplification of MDM2	Myxofibrosarcoma	Abnormal	Yes	UPS/MFS	Complex, including amplification of MDM2	Myxofibrosarcoma	M
135	14	F	Thigh	10	D	Myxoid spindle cell and and round cell sarcoma, intermediate grade	M	Abnormal	Yes	High-grade sarcoma, NOS			Aneuploid, >50 CNA, 13 chromosomes	Complex, including amplification of MYC	Myxoid sarcoma of unknown type	ND				Myxoid sarcoma of unknown type	M
136	58	M	Shoulder	5	D	Pleomorphic leiomyosarcoma	M	Abnormal	Yes	High-grade sarcoma, NOS			Diploid, 8 CNA, 5 chromosomes	Complex, including homozygous loss of RB1 and TP53	UPS	Abnormal	Yes	High-grade sarcoma, NOS	Complex, including homozygous loss of RB1 and TP53	UPS	M
137	25	F	Pelvic bone	16	D	Chondrosarcoma or osteosarcoma	M	Abnormal	Yes	Chondrosarcoma	Yes	Yes		Mostly numerical changes, including homozygous deletion of CDKN2A	ND					Chondrosarcoma or osteosarcoma	M
138	74	F	U arm	5	D	Benign fatty and connective tissue	N/I	Normal	Yes						ND					Benign fatty and connective tissue	N
139	13	F	Tibia	14	D	Osteosarcoma	M	Abnormal	Yes	High grade osteosarcoma	Yes	Yes	aneuploid, >50 CNA, 22 chromosomes	Complex, including deletion in TP53	Osteosarcoma	ND				Osteosarcoma	M
140	51	F	Foot	6	D	Spindle cell rhabdomyosarcoma	M	Abnormal	Yes	Spindle cell rhabdomyosarcoma	Yes	Yes		UPD 11p and gain of MYOD1	Spindle cell rhabdomyosarcoma	Abnormal	Yes	Spindle cell rhabdomyosarcoma	UPD 11p and gain of MYOD1	Spindle cell rhabdomyosarcoma	M
141	56	F	L leg	15	D	SFT	B	Normal	Yes						ND				56-79,XXX,-4,+7,-8,+9,-12,-17,+18,add(19)(p13),inc at G-banding	SFT	B
142	37	F	Pelvic bone	9	D	Giant cell tumor of bone	B	Normal	Yes						ND					Giant cell tumor of bone	B
143	68	F	Abdomen	15	D	GIST	M	Normal	No						ND					GIST	M
144	48	F	Shoulder	6	D	Desmoid fibromatosis	B	Normal	Yes						ND					Desmoid fibromatosis	B
145	68	M	Groin	4	S	Sarcoma NOS (recurrent)	M	Normal	No						ND					Sarcoma NOS, recurrent	M
146	14	M	Kidney	3.5	D	Metastasis malignant tumor	M	Abnormal	Yes	Rhabdoid tumor	No	Yes		Deletion of SMARCB1	Medullary renal carcinoma/ rhabdoid tumor	ND				Medullary renal carcinoma or rhabdoid tumor	M
147	13	M	L arm	8	D	Synovial sarcoma	M	Normal	Yes						Synovial sarcoma	ND			t(X;18)(p11;q11) at G-banding	Synovial Sarcoma	M
148	66	M	Thigh	8	D	UPS	M	Abnormal	Yes	UPS/MFS	Yes	Yes	Many normal cells; Aneuploid?, >50 CNA, 17 chromosomes	Complex	UPS	Abnormal	Yes	UPS/MFS	Complex	UPS	M
149	70	M	Shoulder	20	D	Malignant sarcomatous tumor	M	Abnormal	Yes	Malignant tumor, NOS			Aneuploid, 15 CNA, 10 chromosomes	Complex, including homozygous loss of MLH1	Malignant, sarcomatous tumor	Abnormal	Yes	Malignant tumor, NOS	Complex, including homozygous loss of MLH1	Malignant, sarcomatous tumor	M
150	96	F	Axilla	3	S	Perineurioma	B	Abnormal	Yes	Schwannoma or perineurioma	Yes	Yes		+8,-22	ND					Perineurioma	B
151	75	F	Torso	10	D	Desmoid fibromatosis	B	Abnormal	Yes	Desmoid fibromatosis	Yes	Yes		+20	ND					Desmoid fibromatosis	B
152	66	M	L arm	5.5	D	Necrosis	N/I	Normal	Yes						ND					Necrosis, Tuberculosis	N
153	54	F	Buttock	6	D	Spindle cell lipoma	B	Normal	No						ND					Spindle cell lipoma	B
154	88	F	Torso	5	S	Elastofibroma dorsi	B	Normal	Yes						ND					Elastofibroma dorsi	B
155	56	F	Gluteus	7	D	Spindle cell lipoma	B	Normal	No						ND					Spindle cell lipoma	B
156	59	F	Thigh	12	D	Leiomyosarcoma	M	Abnormal	Yes	Leiomyosarcoma	Yes	Yes	Diploid, 45 CNA, 13 chromosomes	Complex, including amplification of KIT and MYOCD, and deletion of DMD	ND					Leiomyosarcoma	M
157	28	F	Femur	NA	D	Benign spindle cell tumor	B	Normal	Yes						ND					Fibrous dysplasia	B
158	48	M	Pelvis	16	D	UPS	M	Normal	No						Dedifferentiated chondrosarcoma	Abnormal	Yes	Chondrosarcoma	Complex, including extensive LOH	Dedifferentiated chondrosarcoma	M
159	50	F	Thigh	10	S	MPNST and neurofibroma	M	Normal	No						MPNST and neurofibroma	Normal	No			MPNST and neurofibroma	M
160	62	F	Torso	12	S	Epithelioid sarcoma	M	Abnormal	Yes	Epithelioid sarcoma	Yes	Yes		Complex, including homozygous loss of SMARCB1	Epithelioid sarcoma	Abnormal	Yes	Epithelioid sarcoma	Complex, including homozygous loss of SMARCB1	Epithelioid sarcoma	M
161	37	M	Spine	4	D	Fibrosis and inflammation	N/I	Normal	Yes						ND					Fibrosis	N
162	55	M	Axilla	10	D	UPS	M	Abnormal	Yes	UPS/MFS	Yes	Yes	Aneuploid, >50 CNA, 14 chromosomes	Complex, including deletions of ATRX and TP53	ND					UPS	M
163	30	F	Femur	7	D	Giant cell rich tumor, benign	B	Abnormal	Yes	Neoplasia, NOS				Deletion in 8p	Giant cell tumor of bone	ND				Giant cell tumor of bone	B
164	74	M	Thigh	12	D	Myxoid tumor with unknown malignant potential	UMP	Normal	Yes						ND					Myxoid tumor with unknonwn malignant potential	UMP
165	79	F	Thigh	20	D	Necrosis, Insufficient material	M	Abnormal	No	UPS/MFS	No	No	Poor quality; Aneuploid, >50 CNA, 18 chromosomes	Complex	ND					Pleomorphic sarcoma	M
166	68	M	U arm	10	S	Neurofibroma	B	Normal	Yes					LOH at NF1	ND					Neurofibroma	B
167	44	M	Femur	9.5	D	Giant cell tumor of bone	B	Abnormal	Yes	Neoplasia, NOS				Deletions in 10p, 18p, and X	ND					Giant cell tumor of bone	B
168	79	F	Foot	3	S	Myxoid tumor with unknown malignant potential	UMP	Abnormal	Yes	Sarcoma, NOS			Poor quality; Diploid, 7 CNA, 7 chromosomes	Complex	ND					Myxoid tumor with unknown malignant potential	UMP
169	65	F	Thorax	NA	D	UPS	M	Normal	No						UPS	Abnormal	Yes	UPS/MFS	Complex, including extensive LOH	UPS (recurrent)	M
170	60	F	Thigh	NA	S	Neurofibroma	B	Normal	Yes						ND					Neurofibroma	B
171	53	M	Femur	NA	D	Inflammation	N/I	Failure												Inflammation	N
1 CNB = Core needle biopsy, S = Surgical material, SNP = Single nucleotide polymorphism array
2 F = Female, M = Male
3 L = Lower, U = Upper
4 NA = Not available
5 UPS = Undifferentiated pleomorphic sarcoma, SFT = Solitary fibrous tumor, OFMT = Ossifying fibromyxoid tumor, NOS = not otherwise specified, LGFMS = Low-grade fibromyxoid sarcoma, GIST = gastrointestinal stromal tumor, MPNST = malignant peripheral nerve sheath tumor, ALT = Atypical lipomatous tumor, EMCS = Extraskeletal myxoid chrondrosarcoma, MFS = myxofibrosarcoma, ND = no diagnosis
6 M = Malignant, B = Benign, N/I = Non-neoplastic/insufficient, UMP = Unknown malignant potential
